# Supplementary material for: Potential Antioxidant and Neuroprotective Effect of Polysaccharide Isolated from Digüeñe Cyttaria espinosae
Source: J Fungi (Basel). 2025 Aug 29;11(9):637. doi: 10.3390/jof11090637 (PMC12470887; doi:10.3390/jof11090637)
Supplement: Supplementary file 1 [file jof-11-00637-s001.zip]

Archive with 1 entries (1 files):
- jof-3723030-supplementary.pdf
